# Supplementary material for: Translational compensation of genomic instability in neuroblastoma
Source: Sci Rep. 2015 Sep 24;5:14364. doi: 10.1038/srep14364 (PMC4585852; doi:10.1038/srep14364)
Supplement: Supplementary Information — Supplementary Tables S1, S2A, S2B, S3, S4 [file srep14364-s2.xls]

## Sheet: S1
Altered Genes	Altered RBP	Altered miRNA
GEN1	AATF	hsa-let-7f
AADACL3	ACAA2	hsa-let-7f-2
AADACL4	ADAR	hsa-miR-1
AANAT	AKAP1	hsa-miR-105
AARSD1	ARL6IP4	hsa-miR-106a
AATF	C1orf131	hsa-miR-106b
AATK	C1orf31	hsa-miR-10a
ABCA10	C1orf35	hsa-miR-1178
ABCA4	C1orf52	hsa-miR-1182
ABCA5	C1orf77	hsa-miR-1184
ABCA6	C4BPA	hsa-miR-1203
ABCA8	CASC3	hsa-miR-1231
ABCA9	CASZ1	hsa-miR-124
ABCB10	CCDC47	hsa-miR-1255b
ABCB7	CCDC75	hsa-miR-1255b-2
ABCB8	CDC42EP4	hsa-miR-1256
ABCB9	CEBPZ	hsa-miR-1257
ABCC3	CELF3	hsa-miR-1262
ABCD1	CELF4	hsa-miR-1264
ABCD3	CNOT4	hsa-miR-1268b
ABCF2	CPSF4	hsa-miR-1273d
ABHD1	CPSF4L	hsa-miR-1273f
ABHD16B	CPXCR1	hsa-miR-1273g
ABI3	CSRP1	hsa-miR-1277
ABL2	CSTF2	hsa-miR-1289
ABP1	DAP3	hsa-miR-129
ACAA2	DAZ1	hsa-miR-1290
ACACA	DAZ2	hsa-miR-129-1
ACADM	DAZ3	hsa-miR-1295a
ACADS	DAZ4	hsa-miR-1295b
ACAP3	DDX1	hsa-miR-1297
ACBD3	DDX27	hsa-miR-1298
ACBD4	DDX3X	hsa-miR-1301
ACBD6	DDX3Y	hsa-miR-1321
ACCN1	DDX42	hsa-miR-133a
ACCN3	DDX5	hsa-miR-135b
ACE	DDX52	hsa-miR-137
ACE2	DDX53	hsa-miR-141
ACHE	DDX59	hsa-miR-142
ACLY	DHX57	hsa-miR-1468
ACOT11	DHX58	hsa-miR-152
ACOT7	DHX8	hsa-miR-153
ACOT9	DIEXF	hsa-miR-1537
ACOX1	DKC1	hsa-miR-1587
ACP6	DNTTIP2	hsa-miR-181a
ACRBP	DUSP12	hsa-miR-181b
ACRC	EBNA1BP2	hsa-miR-182
ACSF2	EFTUD2	hsa-miR-1825
ACSL4	EIF1AX	hsa-miR-183
ACSM4	EIF2AK2	hsa-miR-186
ACSS2	EIF2C1	hsa-miR-188
ACTA1	EIF2C3	hsa-miR-18b
ACTL6B	EIF2C4	hsa-miR-190b
ACTL8	EIF2D	hsa-miR-1911
ACTN2	EIF2S2	hsa-miR-1912
ACTR3B	EIF4A3	hsa-miR-194
ACTR3C	EIF4G3	hsa-miR-196a
ACTRT1	ELAVL2	hsa-miR-1976
ACTRT2	ELAVL4	hsa-miR-199a
ADAM11	ENO1	hsa-miR-19b
ADAM15	ENOX2	hsa-miR-19b-2
ADAM17	ERI3	hsa-miR-200a
ADAMTS15	EXOSC10	hsa-miR-200b
ADAMTS4	FAM120C	hsa-miR-200c
ADAMTS8	FDPS	hsa-miR-202
ADAMTSL4	FLNA	hsa-miR-203a
ADAR	FMR1	hsa-miR-203b
ADC	FTSJ3	hsa-miR-205
ADCK2	FUBP1	hsa-miR-20b
ADCK3	GFI1	hsa-miR-21
ADCY10	GLIS1	hsa-miR-210
ADCY3	GLRX3	hsa-miR-2114
ADIPOR1	GNL2	hsa-miR-2117
ADIPOR2	GNL3L	hsa-miR-214
ADORA1	GPATCH2	hsa-miR-215
ADPRHL2	GPATCH3	hsa-miR-221
ADRM1	GPATCH4	hsa-miR-222
ADSS	GPATCH8	hsa-miR-223
ADSSL1	GPKOW	hsa-miR-224
AFF2	GRB2	hsa-miR-23c
AFMID	GRN	hsa-miR-25
AGAP3	GSPT2	hsa-miR-2682
AGBL3	HADHB	hsa-miR-2909
AGBL4	HDGF	hsa-miR-29a
AGBL5	HEATR1	hsa-miR-29b
AGFG2	HELZ	hsa-miR-29b-1
AGK	HFM1	hsa-miR-29b-2
AGL	HIVEP3	hsa-miR-29c
AGMAT	HNRNPCL1	hsa-miR-301a
AGRN	HNRNPH2	hsa-miR-302f
AGT	HNRNPR	hsa-miR-3064
AGTR2	HNRNPU	hsa-miR-30c
AGTRAP	HNRPLL	hsa-miR-30c-1
AHCY	HSPA8	hsa-miR-30e
AHCYL2	HTATSF1	hsa-miR-3115
AHDC1	HUWE1	hsa-miR-3118
AHNAK2	IFI16	hsa-miR-3119
AIDA	IGF2BP1	hsa-miR-3120
AIFM1	IKZF3	hsa-miR-3121
AIM1L	ILF2	hsa-miR-3122
AIM2	ISG20L2	hsa-miR-3123
AJAP1	KHDRBS1	hsa-miR-3125
AK2	KLF11	hsa-miR-3185
AK5	KLF14	hsa-miR-3195
AKAP1	KLF17	hsa-miR-3196
AKAP14	KLF8	hsa-miR-3202
AKAP4	LAS1L	hsa-miR-320b
AKIRIN1	LIN28A	hsa-miR-320d
AKR1A1	LIX1L	hsa-miR-325
AKR1B1	LRRC59	hsa-miR-335
AKR1B10	LUC7L2	hsa-miR-34a
AKR1B15	LUC7L3	hsa-miR-3605
AKR1D1	MBNL3	hsa-miR-361
AKR7A2	MCTS1	hsa-miR-3614
AKR7A3	MECP2	hsa-miR-3615
AKR7L	MEPCE	hsa-miR-362
AKT1	MEX3A	hsa-miR-3620
AKT3	MEX3C	hsa-miR-363
ALAS2	MKI67	hsa-miR-3649
ALDH4A1	MKRN1	hsa-miR-3654
ALDH9A1	MLL3	hsa-miR-3658
ALG13	MRM1	hsa-miR-3659
ALG14	MRPL27	hsa-miR-3672
ALK	MRPL37	hsa-miR-3675
ALKBH4	MRPL45	hsa-miR-3678
ALPK2	MRPS15	hsa-miR-3681
ALPL	MRPS23	hsa-miR-374a
AMAC1	MRPS7	hsa-miR-374b
AMELX	MRTO4	hsa-miR-374c
AMELY	MSI1	hsa-miR-378c
AMMECR1	MSI2	hsa-miR-378f
AMOT	MTF1	hsa-miR-378g
AMY1A	NAP1L4	hsa-miR-378j
AMY1B	NCBP2L	hsa-miR-384
AMY1C	NKRF	hsa-miR-3907
AMY2A	NME1	hsa-miR-3915
AMY2B	NOC2L	hsa-miR-3917
AMZ2	NOL10	hsa-miR-3937
ANAPC5	NOL11	hsa-miR-3944
ANGEL2	NONO	hsa-miR-3972
ANGPTL1	NOP2	hsa-miR-3978
ANGPTL7	NVL	hsa-miR-421
ANKFN1	OASL	hsa-miR-424
ANKRD13C	OSR1	hsa-miR-4251
ANKRD20A2	PABPC1L2A	hsa-miR-4252
ANKRD20A3	PABPC1L2B	hsa-miR-4253
ANKRD34A	PABPC4	hsa-miR-4254
ANKRD35	PABPC5	hsa-miR-4255
ANKRD36BP1	PARP1	hsa-miR-4257
ANKRD40	PARP12	hsa-miR-4258
ANKRD45	PCSK9	hsa-miR-4259
ANKRD58	PDIA4	hsa-miR-4260
ANO2	PHF20	hsa-miR-4261
ANO7L1	PHF6	hsa-miR-4262
ANO9	PKN2	hsa-miR-4263
ANP32E	PLAGL2	hsa-miR-4285
ANXA9	PNO1	hsa-miR-429
AOC2	POGZ	hsa-miR-4297
AOC3	PPIE	hsa-miR-4298
AP1S1	PRDM10	hsa-miR-4315
AP1S2	PRDM16	hsa-miR-4316
AP2A2	PRDM2	hsa-miR-4318
AP2B1	PRDX1	hsa-miR-4320
AP4M1	PRPF3	hsa-miR-4326
APBB1	PRPF6	hsa-miR-4328
APCS	PRRC2C	hsa-miR-4329
APEX2	PSMD4	hsa-miR-4330
APH1A	PTBP2	hsa-miR-4417
APITD1	PTCD1	hsa-miR-4418
APITD1-CORT	PTRF	hsa-miR-4419a
APLN	PUM1	hsa-miR-4420
APLP2	PUM2	hsa-miR-4421
APOA1BP	RALY	hsa-miR-4422
APOA2	RBFOX3	hsa-miR-4423
APOB	RBM10	hsa-miR-4424
APOH	RBM12	hsa-miR-4425
APOO	RBM28	hsa-miR-4427
APOOL	RBM3	hsa-miR-4428
APPBP2	RBM33	hsa-miR-4429
AQP10	RBM34	hsa-miR-4468
AQP4	RBM39	hsa-miR-448
AR	RBM41	hsa-miR-4493
ARAF	RBM8A	hsa-miR-4498
ARF1	RBMX	hsa-miR-450a
ARF5	RBMX2	hsa-miR-450a-1
ARFGAP1	RBMXL1	hsa-miR-450a-2
ARFGEF2	RBMXL2	hsa-miR-450b
ARFIP2	RBMXL3	hsa-miR-452
ARFRP1	RBMY1A1	hsa-miR-4524a
ARHGAP23	RBMY1B	hsa-miR-4524b
ARHGAP27	RBMY1D	hsa-miR-4536
ARHGAP29	RBMY1E	hsa-miR-454
ARHGAP30	RBMY1F	hsa-miR-4632
ARHGAP32	RBMY1J	hsa-miR-4653
ARHGAP36	RC3H1	hsa-miR-4654
ARHGAP4	RCC2	hsa-miR-4658
ARHGAP6	RDM1	hsa-miR-4666a
ARHGEF10L	RECQL5	hsa-miR-4666b
ARHGEF11	REPIN1	hsa-miR-4671
ARHGEF16	RLF	hsa-miR-4677
ARHGEF19	RNF113A	hsa-miR-4684
ARHGEF2	RNPC3	hsa-miR-4686
ARHGEF33	RPGR	hsa-miR-4687
ARHGEF6	RPL10	hsa-miR-4689
ARHGEF9	RPL17	hsa-miR-4695
ARID1A	RPL19	hsa-miR-4700
ARID4B	RPL22	hsa-miR-4710
ARL13A	RPL23	hsa-miR-4726
ARL17A	RPL27	hsa-miR-4727
ARL17B	RPL5	hsa-miR-4728
ARL4D	RPLP0	hsa-miR-4729
ARL5C	RPS21	hsa-miR-4730
ARL6IP4	RPS4X	hsa-miR-4734
ARL8A	RPS8	hsa-miR-4735
ARMC7	RRP8	hsa-miR-4736
ARMCX1	RTCD1	hsa-miR-4737
ARMCX2	S100A16	hsa-miR-4738
ARMCX3	S100A4	hsa-miR-4739
ARMCX4	SETD1B	hsa-miR-4742
ARMCX6	SF3A3	hsa-miR-4753
ARNT	SF3B4	hsa-miR-4755
ARPC1A	SFPQ	hsa-miR-4757
ARPC1B	SLC25A5	hsa-miR-4758
ARR3	SLC2A4RG	hsa-miR-4767
ARSD	SLC4A1AP	hsa-miR-4768
ARSE	SNAI1	hsa-miR-4769
ARSF	SND1	hsa-miR-4770
ARSG	SNIP1	hsa-miR-4781
ARSH	SNRNP40	hsa-miR-483
ART1	SP2	hsa-miR-488
ART5	SP6	hsa-miR-490
ARTN	SPEN	hsa-miR-499a
ARV1	SRP68	hsa-miR-499b
ARX	SRRM1	hsa-miR-5007
ASAP2	SRRT	hsa-miR-5008
ASAP3	SRSF1	hsa-miR-500a
ASB10	SRSF10	hsa-miR-500b
ASB11	SRSF11	hsa-miR-501
ASB12	SRSF2	hsa-miR-5010
ASB16	SRSF4	hsa-miR-5011
ASB17	SRSF7	hsa-miR-502
ASB9	SRSF9	hsa-miR-503
ASCL2	SSBP1	hsa-miR-504
ASH1L	STAU1	hsa-miR-5047
ASIP	SYF2	hsa-miR-505
ASPG	TAF15	hsa-miR-506
ASPM	TARDBP	hsa-miR-507
ASTN1	TDRD10	hsa-miR-508
ASXL1	TDRD9	hsa-miR-5087
ASXL2	TDRKH	hsa-miR-5089
ATAD2B	THRAP3	hsa-miR-509
ATAD3A	TMEM63A	hsa-miR-509-3
ATAD3B	TMSB4X	hsa-miR-5095
ATAD3C	TNRC6C	hsa-miR-510
ATF3	TOE1	hsa-miR-513a
ATF6	TPD52L2	hsa-miR-513b
ATG4A	TRIM25	hsa-miR-513c
ATHL1	TRIM56	hsa-miR-514a
ATL2	TRIP6	hsa-miR-514b
ATN1	TRNAU1AP	hsa-miR-5187
ATP11C	TSHZ1	hsa-miR-5191
ATP13A2	UBA1	hsa-miR-532
ATP1A2	UBAP2L	hsa-miR-542
ATP1A4	UHMK1	hsa-miR-545
ATP1B1	UNK	hsa-miR-548aa
ATP1B4	UPF3B	hsa-miR-548aj
ATP2B3	USP36	hsa-miR-548am
ATP2B4	UTP11L	hsa-miR-548an
ATP5G1	UTP14A	hsa-miR-548at
ATP5H	UTP18	hsa-miR-548av
ATP5J2	VEZF1	hsa-miR-548ax
ATP5J2-PTCD1	WDR43	hsa-miR-548d
ATP6AP1	YARS	hsa-miR-548f
ATP6AP2	YBX1	hsa-miR-548i
ATP6V0A1	YTHDF1	hsa-miR-548m
ATP6V0A4	YTHDF2	hsa-miR-548o
ATP6V0B	YY2	hsa-miR-548s
ATP6V0E2	ZBTB17	hsa-miR-551a
ATP6V1C2	ZBTB33	hsa-miR-552
ATP6V1F	ZBTB37	hsa-miR-553
ATP6V1G3	ZBTB40	hsa-miR-554
ATP7A	ZBTB41	hsa-miR-555
ATP8B2	ZBTB42	hsa-miR-556
ATPAF1	ZBTB44	hsa-miR-557
ATPIF1	ZBTB46	hsa-miR-5581
ATRX	ZBTB48	hsa-miR-5583
ATXN3L	ZBTB7B	hsa-miR-5584
ATXN7L3	ZBTB8A	hsa-miR-5585
AURKAIP1	ZBTB8B	hsa-miR-5697
AVPR1B	ZC3H11A	hsa-miR-5698
AVPR2	ZC3H12A	hsa-miR-5707
AWAT1	ZC3H12B	hsa-miR-592
AWAT2	ZC3HAV1	hsa-miR-593
AXDND1	ZC3HAV1L	hsa-miR-595
AXIN2	ZCCHC11	hsa-miR-6077
AZGP1	ZCCHC17	hsa-miR-6079
B3GALNT2	ZCCHC8	hsa-miR-6080
B3GALT6	ZFP36L2	hsa-miR-6084
B3GNT4	ZFX	hsa-miR-6086
B4GALNT2	ZFY	hsa-miR-6087
B4GALNT4	ZGPAT	hsa-miR-6090
B4GALT2	ZIC3	hsa-miR-6127
B4GALT3	ZKSCAN1	hsa-miR-6129
B4GALT5	ZKSCAN5	hsa-miR-6133
B4GALT6	ZMAT1	hsa-miR-6134
BAG5	ZNF157	hsa-miR-6165
BAI2	ZNF182	hsa-miR-633
BAIAP2	ZNF195	hsa-miR-634
BARHL2	ZNF202	hsa-miR-635
BARX2	ZNF212	hsa-miR-636
BATF3	ZNF214	hsa-miR-644a
BCAN	ZNF215	hsa-miR-6500
BCAP31	ZNF236	hsa-miR-6509
BCAR3	ZNF238	hsa-miR-651
BCAS3	ZNF275	hsa-miR-6510
BCL10	ZNF281	hsa-miR-6516
BCL2	ZNF282	hsa-miR-652
BCL2L1	ZNF3	hsa-miR-660
BCL7A	ZNF326	hsa-miR-664a
BCL9	ZNF341	hsa-miR-664b
BCOR	ZNF362	hsa-miR-671
BCORL1	ZNF384	hsa-miR-6726
BECN1	ZNF394	hsa-miR-6727
BEND2	ZNF398	hsa-miR-6728
BEND5	ZNF407	hsa-miR-6729
BEST4	ZNF41	hsa-miR-6730
BET1L	ZNF425	hsa-miR-6731
BEX5	ZNF436	hsa-miR-6732
BGLAP	ZNF449	hsa-miR-6733
BGN	ZNF467	hsa-miR-6734
BHLHE23	ZNF498	hsa-miR-6735
BIRC5	ZNF511	hsa-miR-6736
BIRC6	ZNF512	hsa-miR-6737
BIRC7	ZNF512B	hsa-miR-6738
BLCAP	ZNF513	hsa-miR-6739
BLZF1	ZNF516	hsa-miR-6740
BMP15	ZNF532	hsa-miR-6741
BMP2KL	ZNF593	hsa-miR-6742
BMP8A	ZNF630	hsa-miR-6743
BMP8B	ZNF642	hsa-miR-6744
BMX	ZNF643	hsa-miR-675
BNIP3	ZNF644	hsa-miR-676
BNIPL	ZNF645	hsa-miR-6765
BOLA1	ZNF648	hsa-miR-6769b
BPGM	ZNF652	hsa-miR-6779
BPI	ZNF655	hsa-miR-6780a
BPIL1	ZNF658	hsa-miR-6781
BPIL3	ZNF674	hsa-miR-6782
BPNT1	ZNF678	hsa-miR-6783
BPTF	ZNF683	hsa-miR-6784
BPY2	ZNF684	hsa-miR-6785
BPY2B	ZNF687	hsa-miR-6808
BPY2C	ZNF691	hsa-miR-6840
BRAF	ZNF711	hsa-miR-6857
BRCA1	ZNF746	hsa-miR-6858
BRCC3	ZNF75D	hsa-miR-6866
BRDT	ZNF775	hsa-miR-6867
BRE	ZNF777	hsa-miR-6868
BRF1	ZNF783	hsa-miR-6875
BRIP1	ZNF786	hsa-miR-6878
BROX	ZNF789	hsa-miR-6884
BRP44	ZNF800	hsa-miR-6894
BRS3	ZNF81	hsa-miR-6895
BRSK2	ZNFX1	hsa-miR-7107
BRWD3	ZRANB2	hsa-miR-7156
BSDC1	ZRSR2	hsa-miR-7158
BSND	ZSCAN20	hsa-miR-718
BSX	ZSCAN21	hsa-miR-7515
BTBD17	ZXDA	hsa-miR-760
BTBD19	ZXDB	hsa-miR-761
BTBD6		hsa-miR-764
BTBD8		hsa-miR-765
BTF3L4		hsa-miR-766
BTG2		hsa-miR-767
BTK		hsa-miR-7846
BUD31		hsa-miR-7847
BZRAP1		hsa-miR-7856
C10orf125		hsa-miR-8052
C10orf91		hsa-miR-8059
C10orf93		hsa-miR-8071
C11orf21		hsa-miR-8083
C11orf35		hsa-miR-8088
C11orf36		hsa-miR-888
C11orf39		hsa-miR-890
C11orf40		hsa-miR-891a
C11orf42		hsa-miR-891b
C11orf44		hsa-miR-892a
C11orf45		hsa-miR-892b
C11orf63		hsa-miR-892c
C11orf89		hsa-miR-9
C12orf43		hsa-miR-921
C12orf53		hsa-miR-924
C12orf57		hsa-miR-92a
C14orf144		hsa-miR-92a-2
C14orf153		hsa-miR-92b
C14orf180		hsa-miR-93
C14orf2		hsa-miR-934
C14orf79		hsa-miR-96
C14orf80		hsa-miR-98
C17orf102
C17orf104
C17orf105
C17orf106
C17orf28
C17orf37
C17orf46
C17orf47
C17orf50
C17orf53
C17orf57
C17orf58
C17orf64
C17orf65
C17orf66
C17orf67
C17orf69
C17orf71
C17orf72
C17orf77
C17orf78
C17orf80
C17orf82
C17orf95
C17orf96
C17orf98
C17orf99
C18orf10
C18orf21
C18orf32
C18orf55
C18orf62
C1D
C1GALT1C1
C1orf100
C1orf101
C1orf105
C1orf106
C1orf109
C1orf110
C1orf111
C1orf112
C1orf114
C1orf115
C1orf116
C1orf122
C1orf123
C1orf124
C1orf127
C1orf129
C1orf130
C1orf131
C1orf132
C1orf133
C1orf134
C1orf135
C1orf138
C1orf143
C1orf144
C1orf145
C1orf146
C1orf147
C1orf148
C1orf151
C1orf156
C1orf158
C1orf159
C1orf163
C1orf167
C1orf168
C1orf170
C1orf172
C1orf173
C1orf174
C1orf177
C1orf180
C1orf182
C1orf185
C1orf186
C1orf187
C1orf189
C1orf190
C1orf191
C1orf192
C1orf195
C1orf196
C1orf198
C1orf200
C1orf201
C1orf204
C1orf210
C1orf212
C1orf213
C1orf216
C1orf220
C1orf222
C1orf226
C1orf227
C1orf228
C1orf31
C1orf35
C1orf38
C1orf43
C1orf49
C1orf50
C1orf51
C1orf52
C1orf53
C1orf54
C1orf55
C1orf56
C1orf61
C1orf63
C1orf64
C1orf65
C1orf68
C1orf69
C1orf70
C1orf74
C1orf77
C1orf84
C1orf85
C1orf86
C1orf9
C1orf93
C1orf94
C1orf95
C1orf96
C1orf98
C1QA
C1QB
C1QC
C1QL1
C1QTNF1
C1R
C1RL
C1S
C20orf11
C20orf112
C20orf114
C20orf118
C20orf132
C20orf134
C20orf144
C20orf151
C20orf152
C20orf160
C20orf166
C20orf173
C20orf181
C20orf185
C20orf186
C20orf195
C20orf20
C20orf201
C20orf24
C20orf4
C20orf70
C20orf71
C20orf90
C2CD4D
C2orf16
C2orf18
C2orf28
C2orf39
C2orf43
C2orf44
C2orf48
C2orf50
C2orf53
C2orf56
C2orf70
C2orf71
C2orf79
C2orf84
C4BPA
C4BPB
C7orf13
C7orf29
C7orf33
C7orf43
C7orf45
C7orf47
C7orf49
C7orf51
C7orf52
C7orf55
C7orf59
C7orf61
C7orf68
C8A
C8B
C9orf53
CA10
CA14
CA4
CA5B
CA6
CABLES2
CABP1
CACNA1C
CACNA1E
CACNA1F
CACNA1G
CACNA1S
CACNA2D4
CACNB1
CACNG1
CACNG4
CACNG5
CACYBP
CAD
CADM3
CALCOCO2
CALD1
CALML6
CALU
CALY
CAMK1G
CAMK2N1
CAMKK2
CAMSAP1L1
CAMTA1
CANT1
CAP1
CAPN13
CAPN14
CAPN2
CAPN6
CAPN8
CAPN9
CAPZB
CARD14
CARS
CASC3
CASK
CASKIN2
CASP9
CASQ1
CASZ1
CATSPER4
CBFA2T2
CBLN2
CBWD7
CBX1
CBX2
CBX4
CBX8
CC2D1B
CCBE1
CCBL2
CCDC102B
CCDC103
CCDC11
CCDC120
CCDC121
CCDC136
CCDC160
CCDC163P
CCDC17
CCDC18
CCDC19
CCDC21
CCDC22
CCDC23
CCDC24
CCDC27
CCDC28B
CCDC30
CCDC40
CCDC43
CCDC45
CCDC46
CCDC47
CCDC56
CCDC60
CCDC62
CCDC64
CCDC75
CCDC76
CCKBR
CCL1
CCL11
CCL13
CCL14
CCL15
CCL16
CCL18
CCL2
CCL23
CCL3
CCL3L1
CCL3L3
CCL4
CCL4L1
CCL4L2
CCL5
CCL7
CCL8
CCNB3
CCNL2
CCR10
CCR7
CCT3
CCT6B
CD151
CD160
CD163L1
CD164L2
CD1A
CD1B
CD1C
CD1D
CD1E
CD226
CD244
CD247
CD27
CD300A
CD300C
CD300E
CD300LB
CD300LD
CD300LF
CD300LG
CD34
CD4
CD40LG
CD46
CD48
CD52
CD55
CD5L
CD79B
CD81
CD84
CD9
CD99
CD99L2
CDA
CDC14A
CDC20
CDC27
CDC42
CDC42BPA
CDC42EP3
CDC42EP4
CDC42SE1
CDC6
CDC7
CDCA3
CDCA4
CDCA8
CDCP2
CDH19
CDH2
CDH4
CDH7
CDHR5
CDK11A
CDK12
CDK16
CDK18
CDK3
CDK5
CDK5RAP1
CDK5RAP3
CDKL4
CDKL5
CDKN1C
CDKN2A
CDKN2B
CDKN2C
CDR1
CDR2L
CDX4
CDY1
CDY1B
CDY2A
CDY2B
CEBPB
CEBPZ
CELA2A
CELA2B
CELA3A
CELA3B
CELF3
CELF4
CEND1
CENPA
CENPF
CENPI
CENPL
CENPO
CEP170
CEP250
CEP350
CETN2
CFH
CFHR1
CFHR2
CFHR3
CFHR4
CFHR5
CFP
CGN
CGREF1
CHAD
CHCHD3
CHD1L
CHD4
CHD5
CHI3L1
CHIC1
CHID1
CHIT1
CHM
CHML
CHMP4B
CHMP6
CHPF2
CHRDL1
CHRM2
CHRM3
CHRNA10
CHRNA4
CHRNB2
CHST7
CHST9
CIB4
CISD3
CIT
CITED1
CITED4
CKB
CKS1B
CLCA1
CLCA2
CLCA4
CLCN4
CLCN5
CLCN6
CLCNKA
CLCNKB
CLDN15
CLDN19
CLDN2
CLEC2L
CLEC5A
CLIC2
CLIC4
CLIP1
CLIP4
CLK2
CLMP
CLSPN
CLSTN1
CLSTN3
CLTC
CMPK1
CMPK2
CNDP1
CNDP2
CNGA2
CNGA4
CNIH3
CNIH4
CNKSR1
CNKSR2
CNN3
CNOT4
CNP
CNPY1
CNPY4
CNR2
CNRIP1
CNTD1
CNTN2
CNTN5
CNTNAP1
CNTNAP2
CNTNAP3B
COASY
COG1
COG2
COIL
COL11A1
COL16A1
COL1A1
COL20A1
COL24A1
COL4A5
COL4A6
COL8A2
COL9A2
COL9A3
COMMD7
COPA
COPG2
COPS6
COPS7A
COPZ2
COQ5
CORT
COX11
COX4I2
COX6A1
COX7A2L
COX7B
CPA1
CPA2
CPA4
CPA5
CPLX4
CPNE1
CPSF3
CPSF3L
CPSF4
CPSF4L
CPT2
CPXCR1
CR1
CR1L
CR2
CRABP2
CRB1
CRCT1
CREB3L2
CREB3L4
CREG1
CRHR1
CRIM1
CRIP1
CRIP2
CRNN
CROCC
CRP
CRTAM
CRTC2
CRYGN
CRYZ
CSAG1
CSE1L
CSF3
CSF3R
CSH1
CSH2
CSHL1
CSMD2
CSRP1
CSTF2
CT45A1
CT45A2
CT45A3
CT45A4
CT45A5
CT45A6
CT47A1
CT47A10
CT47A11
CT47A2
CT47A3
CT47A4
CT47A5
CT47A6
CT47A7
CT47A8
CT47A9
CT47B1
CTAG1A
CTAG1B
CTAG2
CTBS
CTH
CTNNBIP1
CTNNBL1
CTPS
CTPS2
CTRC
CTSD
CTSE
CTSK
CTSS
CUEDC1
CUL1
CUL4B
CUX1
CWC25
CXCR3
CXorf1
CXorf21
CXorf22
CXorf23
CXorf24
CXorf26
CXorf27
CXorf28
CXorf30
CXorf31
CXorf36
CXorf38
CXorf40A
CXorf40B
CXorf41
CXorf48
CXorf56
CXorf57
CXorf58
CXorf59
CXorf61
CXorf64
CXorf65
CXorf66
CXorf67
CXXC1
CYB561
CYB5A
CYB5R1
CYB5RL
CYBB
CYGB
CYLC1
CYorf15A
CYorf15B
CYorf17
CYP1B1
CYP2E1
CYP3A4
CYP3A43
CYP3A5
CYP3A7
CYP4A11
CYP4A22
CYP4B1
CYP4X1
CYP4Z1
CYR61
CYS1
CYSLTR1
CYTH1
DAB1
DACH2
DAP3
DARC
DARS2
DAZ1
DAZ2
DAZ3
DAZ4
DBF4B
DBT
DCAF12L1
DCAF12L2
DCAF6
DCAF7
DCAF8
DCAF8L1
DCAKD
DCC
DCDC2B
DCHS1
DCP1B
DCST1
DCST2
DCX
DDAH1
DDI2
DDOST
DDR2
DDX1
DDX26B
DDX27
DDX3X
DDX3Y
DDX42
DDX5
DDX52
DDX53
DDX59
DEAF1
DEDD
DEFB121
DEFB123
DEFB124
DEGS1
DEM1
DENND1B
DENND2A
DENND4B
DENR
DEPDC1
DFFA
DFFB
DGAT2L6
DGKE
DGKI
DHCR24
DHDDS
DHRS11
DHRS3
DHRSX
DHX40
DHX57
DHX58
DHX8
DIABLO
DIAPH2
DIDO1
DIEXF
DIO1
DIRAS3
DISC1
DISP1
DKC1
DLG3
DLGAP3
DLGAP4
DLX3
DLX4
DMAP1
DMBX1
DMD
DMRTA1
DMRTA2
DMRTB1
DMRTC1
DMRTC1B
DNAH14
DNAH17
DNAI2
DNAJB4
DNAJB6
DNAJC11
DNAJC16
DNAJC27
DNAJC5
DNAJC5G
DNAJC7
DNAJC8
DNALI1
DNASE1L1
DNASE2B
DNHD1
DNM3
DNMT3A
DNMT3B
DNTTIP2
DOCK11
DOK6
DPH2
DPH5
DPM3
DPP6
DPT
DPY30
DPYD
DPYSL4
DPYSL5
DR1
DRD4
DRP2
DSC1
DSC2
DSC3
DSEL
DSG1
DSG2
DSG3
DSG4
DSN1
DSTYK
DTL
DTNB
DUSP10
DUSP12
DUSP14
DUSP15
DUSP21
DUSP23
DUSP3
DUSP8
DUSP9
DVL1
DYM
DYNLL1
DYNLL2
DYNLRB1
DYNLT3
DYRK3
E2F1
E2F2
E2F6
EBF3
EBNA1BP2
EBP
ECE1
ECHDC2
ECHS1
ECM1
EDA
EDA2R
EDARADD
EDEM2
EDN2
EEF1A2
EFCAB2
EFCAB3
EFCAB4A
EFCAB8
EFHC2
EFHD2
EFNA1
EFNA3
EFNA4
EFNB1
EFR3B
EFTUD2
EGFL6
EGLN1
EHD3
EIF1
EIF1AX
EIF1AY
EIF2AK2
EIF2B3
EIF2B4
EIF2C1
EIF2C3
EIF2C4
EIF2D
EIF2S2
EIF2S3
EIF3I
EIF4A3
EIF4G3
EIF6
ELAC1
ELAVL2
ELAVL4
ELF3
ELF4
ELK1
ELK4
ELOVL1
ELP2
ELTD1
EMD
EME1
EMILIN1
EML4
EN2
ENAH
ENGASE
ENO1
ENO2
ENOX2
ENPP7
ENSA
EPB41
EPB41L1
EPHA10
EPHA2
EPHA8
EPHB2
EPHB4
EPHB6
EPHX1
EPHX4
EPN3
EPO
EPRS
EPS15
EPS8L2
EPT1
EPX
ERAS
ERBB2
ERC1
ERCC6L
ERGIC3
ERI3
ERMAP
ERN1
ERO1LB
ERRFI1
ESPN
ESRRG
ESX1
ESYT2
ETAA1
ETNK2
ETS1
ETV3
ETV3L
ETV4
EVI5
EVPL
EXO1
EXOC4
EXOC7
EXOC8
EXOSC10
EXTL1
EXTL2
EYA3
EZH1
EZH2
F11R
F13B
F3
F5
F8
F8A1
F8A2
F8A3
F9
FAAH
FAAH2
FABP3
FADS6
FAF1
FAIM3
FAM100B
FAM104A
FAM104B
FAM117A
FAM120C
FAM122B
FAM122C
FAM123B
FAM127A
FAM127B
FAM127C
FAM131C
FAM132A
FAM133A
FAM134C
FAM151A
FAM155B
FAM156A
FAM156B
FAM159A
FAM160A2
FAM163A
FAM167B
FAM171A2
FAM176B
FAM177B
FAM179A
FAM180A
FAM183A
FAM185A
FAM187A
FAM189B
FAM199X
FAM200A
FAM20A
FAM20B
FAM27C
FAM36A
FAM3A
FAM40B
FAM43B
FAM46B
FAM46D
FAM47A
FAM47B
FAM47C
FAM49A
FAM50A
FAM54B
FAM58A
FAM59A
FAM59B
FAM5B
FAM63A
FAM69A
FAM69C
FAM70A
FAM71A
FAM71F1
FAM71F2
FAM72A
FAM72C
FAM72D
FAM73A
FAM74A2
FAM75A3
FAM75A4
FAM75A5
FAM75A6
FAM76A
FAM78B
FAM82A1
FAM83C
FAM84A
FAM89A
FAM9A
FAM9B
FAM9C
FANCB
FASLG
FASTK
FATE1
FBF1
FBLIM1
FBXL13
FBXL14
FBXL20
FBXO15
FBXO2
FBXO24
FBXO28
FBXO42
FBXO44
FBXO47
FBXO6
FCAMR
FCER1A
FCER1G
FCGR1A
FCGR2A
FCGR2B
FCGR3A
FCGR3B
FCN3
FCRL1
FCRL2
FCRL3
FCRL4
FCRL5
FCRL6
FCRLA
FCRLB
FDPS
FDXR
FEZ2
FGD1
FGF13
FGF16
FGGY
FGR
FH
FHAD1
FHL1
FHL3
FHOD3
FIGF
FIS1
FKBP10
FKBP1B
FLAD1
FLG
FLG2
FLI1
FLNA
FLNC
FLVCR1
FMN2
FMNL1
FMO1
FMO2
FMO3
FMO4
FMO5
FMO6P
FMOD
FMR1
FMR1NB
FNBP1L
FNDC4
FNDC5
FNDC8
FOSL2
FOXD2
FOXD4L2
FOXE3
FOXJ1
FOXJ3
FOXO4
FOXO6
FOXP3
FOXR2
FOXS1
FRG2B
FRMD7
FRMPD3
FRMPD4
FRRS1
FSCN3
FTHL17
FTSJ1
FTSJ3
FUBP1
FUCA1
FUNDC1
FUNDC2
FXC1
FZD2
G0S2
G6PC
G6PC3
G6PD
GAA
GAB3
GABPB2
GABRA3
GABRD
GABRE
GABRQ
GADD45A
GAGE1
GAGE10
GAGE12B
GAGE12C
GAGE12D
GAGE12E
GAGE12F
GAGE12G
GAGE12H
GAGE12I
GAGE12J
GAGE13
GAGE2A
GAGE2B
GAGE2C
GAGE2D
GAGE2E
GAGE4
GAGE5
GAGE6
GAL3ST4
GALE
GALK1
GALM
GALNT11
GALNT14
GALNT2
GALNTL5
GALR1
GALR2
GAPDH
GAS2L2
GAST
GATA1
GATA5
GATAD2B
GATC
GATS
GBA
GBAP1
GBP1
GBP2
GBP3
GBP4
GBP5
GBP6
GBP7
GBX1
GCC1
GCKR
GCLM
GCN1L1
GDF5
GDF5OS
GDF7
GDI1
GDPD1
GDPD2
GEMIN6
GEMIN8
GFAP
GFI1
GGA3
GGNBP2
GGPS1
GGT7
GH1
GH2
GHDC
GHRH
GIGYF1
GIMAP1
GIMAP2
GIMAP4
GIMAP5
GIMAP6
GIMAP7
GIMAP8
GIP
GIPC2
GJA4
GJA5
GJA8
GJA9
GJB1
GJB3
GJB4
GJB5
GJC1
GJC2
GJC3
GJD3
GK
GLA
GLIS1
GLMN
GLOD5
GLRA2
GLRA4
GLRX3
GLTPD1
GLUD2
GLUL
GMEB1
GMEB2
GNA13
GNB1
GNB2
GNB3
GNG12
GNG4
GNG5
GNG5P2
GNGT2
GNL2
GNL3L
GNPAT
GNRHR2
GOLGA6L6
GOLGA8C
GOLPH3L
GOLT1A
GON4L
GORAB
GOSR2
GPATCH2
GPATCH3
GPATCH4
GPATCH8
GPBP1L1
GPC2
GPC3
GPC4
GPKOW
GPM6B
GPN1
GPN2
GPR101
GPR109A
GPR109B
GPR112
GPR113
GPR119
GPR123
GPR132
GPR137B
GPR142
GPR143
GPR153
GPR157
GPR161
GPR162
GPR173
GPR174
GPR179
GPR25
GPR3
GPR34
GPR37L1
GPR50
GPR52
GPR64
GPR81
GPR82
GPR88
GPR89A
GPR89B
GPR89C
GPRC5C
GPX7
GRAMD1B
GRB2
GRB7
GREB1
GREM2
GRHL1
GRHL3
GRIA3
GRIK3
GRIN2C
GRIPAP1
GRM8
GRN
GRP
GRPR
GRRP1
GSDMA
GSDMB
GSPT2
GSS
GTF2B
GTF3C2
GTPBP5
GUCA2A
GUCA2B
GUCY2F
GUK1
GYG2
GYG2P1
H2AFB1
H2AFB2
H2AFB3
H2BFM
H2BFWT
H3F3A
H3F3B
H6PD
HAAO
HADHA
HADHB
HAP1
HAPLN2
HAUS7
HAX1
HBB
HBD
HBE1
HBG1
HBG2
HCCS
HCFC1
HCK
HCN3
HCRT
HCRTR1
HDAC1
HDAC5
HDAC6
HDAC8
HDGF
HDHD1
HDX
HEATR1
HEATR5B
HEATR6
HEATR8
HECTD3
HELZ
HEPH
HES2
HES3
HES4
HES5
HEXIM1
HEXIM2
HEYL
HFE2
HFM1
HHAT
HHIPL2
HHLA3
HIAT1
HIGD1B
HIP1R
HIPK2
HIST2H2AA3
HIST2H2AA4
HIST2H2AB
HIST2H2AC
HIST2H2BE
HIST2H2BF
HIST2H3A
HIST2H3C
HIST2H3D
HIST2H3PS2
HIST2H4A
HIST2H4B
HIST3H2A
HIST3H2BB
HIST3H3
HIVEP3
HLF
HLX
HM13
HMGB3
HMGB4
HMGCL
HMGN2
HMGN2P42
HMGN5
HMSD
HN1
HNF1A
HNF1B
HNRNPCL1
HNRNPH2
HNRNPR
HNRNPU
HNRPLL
HORMAD1
HOXB1
HOXB13
HOXB2
HOXB3
HOXB4
HOXB5
HOXB6
HOXB7
HOXB8
HOXB9
HP1BP3
HPCA
HPCAL1
HPCAL4
HPD
HPDL
HPRT1
HPX
HRAS
HRH3
HRNR
HS1BP3
HS2ST1
HS6ST2
HSD11B1
HSD17B1
HSD17B10
HSD17B1P1
HSD17B7
HSF5
HSFX1
HSFX2
HSFY1
HSFY2
HSPA6
HSPA8
HSPB11
HSPB7
HSPB8
HSPB9
HSPG2
HTATSF1
HTR1D
HTR2C
HTR6
HUWE1
HYI
IAH1
IARS2
ICAM2
ICMT
ICT1
ID1
ID2
ID3
IDH3G
IDS
IER5
IFFO1
IFFO2
IFI16
IFI35
IFI44
IFI44L
IFI6
IFITM1
IFITM2
IFITM3
IFITM5
IFNA1
IFNA13
IFNA2
IFNA5
IFNA6
IFNA8
IFNE
IFT172
IGBP1
IGF2
IGF2AS
IGF2BP1
IGFBP4
IGFN1
IGSF1
IGSF11
IGSF21
IGSF8
IGSF9
IGSF9B
IKBKE
IKBKG
IKZF3
IL10
IL13RA1
IL13RA2
IL19
IL1RAPL1
IL1RAPL2
IL20
IL22RA1
IL24
IL28RA
IL2RG
IL31
IL6R
ILF2
ILK
IMPDH1
INE1
INF2
ING4
INPP5A
INPP5B
INS
INSRR
INTS2
INTS3
INTS7
IPO13
IPO9
IPP
IQCC
IQGAP3
IQSEC2
IRAK1
IRF2BP2
IRF5
IRF6
IRF7
IRS4
ISG15
ISG20L2
ITCH
ITGA10
ITGA2B
ITGA3
ITGB1BP1
ITGB1BP2
ITGB3
ITGB4
ITIH5L
ITLN1
ITLN2
ITM2A
ITPKB
ITSN2
IVL
JAG2
JAKMIP3
JAM3
JHDM1D
JMJD4
JMJD6
JTB
JUN
JUP
KAL1
KAT2A
KAZN
KCNAB2
KCNB1
KCND1
KCNE1L
KCNF1
KCNG3
KCNH1
KCNH2
KCNH4
KCNH6
KCNJ1
KCNJ10
KCNJ16
KCNJ2
KCNJ5
KCNJ9
KCNK1
KCNK2
KCNK3
KCNN3
KCNQ1
KCNQ2
KCNQ4
KCNS3
KCNT2
KCTD1
KCTD2
KCTD3
KDM1A
KDM2B
KDM4A
KDM5B
KDM5C
KDM5D
KDM6A
KDSR
KHDRBS1
KHK
KIAA0090
KIAA0125
[truncated: 2,444 more rows]

## Sheet: S2A
Gene	RESTORE type
ACLY	negative
APPBP2	negative
ARHGEF2	negative
ASPM	negative
ATP1A4	negative
BAI2	positive
BTG2	negative
C14orf2	positive
CAMK2N1	positive
CCDC47	negative
CD46	negative
CD9	negative
CDK5RAP1	negative
CDK5RAP3	negative
CDKN2A	positive
CENPF	negative
CHD4	negative
CIT	negative
CLK2	negative
CLTC	negative
COL9A3	negative
COPA	negative
CPSF3	negative
CRIP1	positive
CTNNBL1	negative
DDX5	negative
DEGS1	negative
DNALI1	positive
EDARADD	negative
EMILIN1	negative
EPRS	negative
EXOC4	negative
EXOC8	negative
FH	negative
GAA	negative
GCN1L1	negative
GNB3	negative
HADHA	negative
HIVEP3	positive
IER5	negative
IFI6	positive
IFT172	negative
ISG15	positive
JUP	negative
KIFAP3	negative
KPNA2	negative
LAG3	negative
LGALS3BP	negative
LIN9	negative
MAGOH	positive
METTL18	negative
MINOS1	positive
MTR	negative
MXRA8	positive
NBL1	positive
NDUFS2	negative
NES	negative
NOL11	negative
NUP133	negative
NUP205	negative
OTUD3	positive
PARP1	negative
PDIA6	negative
POLR2L	positive
PPM1D	negative
PRKAR1A	negative
PSMD12	negative
RGS4	negative
RGS5	negative
RIMS3	positive
RPN2	negative
RRM2	negative
SIGIRR	positive
SLC26A11	negative
SMC6	negative
SMG8	negative
SND1	negative
SRP68	negative
ST3GAL3	positive
TOB1	negative
TPX2	negative
TRIM24	negative
TRIM4	negative
TRPC4AP	negative
TSHZ1	positive
TSSC4	positive
TXNIP	negative
WASF2	positive
ZCCHC17	positive
ZNF281	negative
ZNF282	negative
ZNF593	positive

## Sheet: S2B
Gene	ENHANCE type
APH1A	positive
APLP2	negative
ASH1L	positive
C1orf96	positive
CAP1	negative
CCR10	positive
CD163L1	positive
CNDP2	negative
CRYZ	negative
DNTTIP2	negative
DPYSL4	negative
DUSP3	positive
EFNA1	positive
EIF2B3	negative
ENO1	negative
ERBB2	positive
GPRC5C	positive
HIPK2	positive
HIST2H2AA3	positive
HIST2H2AB	positive
HIST2H2AC	positive
HIST2H4A	positive
HIST3H2A	positive
HIST3H2BB	positive
HSPA8	negative
JUN	negative
KIAA0090	negative
KIF2C	negative
KLHL9	negative
LBH	positive
LRRC40	negative
LSM12	positive
MDM4	positive
ME2	negative
MORN2	positive
MTPN	positive
NASP	negative
PABPC4	negative
PCNXL2	positive
PDE4DIP	positive
PGD	negative
RC3H1	positive
ROCK2	positive
RRM1	negative
S100A13	positive
S100A4	positive
SAMD11	negative
SCAND1	positive
SCP2	negative
SERTAD4	positive
SF3A3	negative
SLC2A1	negative
SLC30A3	positive
SLC39A6	negative
SLC9A8	positive
SMURF2	positive
SNX7	negative
SYF2	negative
TAGLN2	positive
TNFRSF1A	positive
TNFRSF25	negative
VPS25	positive
WNT3	positive
ZNHIT1	positive
ZRANB2	negative

## Sheet: S3
Gene	RESTORE type	TUSON TSG (PMID: 24183448)	TUSON OG (PMID: 24183448)	PAN-CANCER DRIVER (PMID: 24071852)	STEM (PMID: 20953172)	ESSENTIAL (PMID: 11792820,15616564,17994010)
ACLY	negative	no	no	no	no	no
APPBP2	negative	yes	no	no	no	no
ARHGEF2	negative	no	no	no	no	no
ASPM	negative	no	no	no	no	no
ATP1A4	negative	no	yes	no	no	no
BTG2	negative	no	no	no	no	no
CCDC47	negative	no	no	no	no	no
CD46	negative	no	no	no	no	no
CD9	negative	no	no	no	no	no
CDK5RAP1	negative	no	no	no	no	no
CDK5RAP3	negative	no	no	no	no	no
CENPF	negative	no	no	no	no	no
CHD4	negative	no	yes	no	no	no
CIT	negative	no	no	no	no	yes
CLK2	negative	no	no	no	no	no
CLTC	negative	no	no	no	no	no
COL9A3	negative	no	no	no	no	no
COPA	negative	no	no	no	no	yes
CPSF3	negative	no	no	no	yes	no
CTNNBL1	negative	no	no	no	no	no
DDX5	negative	yes	no	no	no	yes
DEGS1	negative	no	no	no	no	yes
EDARADD	negative	no	no	no	no	no
EMILIN1	negative	no	no	no	no	no
EPRS	negative	no	no	no	no	no
EXOC4	negative	no	no	no	no	no
EXOC8	negative	no	no	no	no	no
FH	negative	no	no	no	no	no
GAA	negative	no	no	no	no	no
GCN1L1	negative	no	no	no	no	no
GNB3	negative	no	no	no	no	no
HADHA	negative	no	no	no	yes	no
IER5	negative	no	no	no	no	no
IFT172	negative	no	yes	no	no	no
JUP	negative	no	no	no	no	no
KIFAP3	negative	no	no	no	no	no
KPNA2	negative	no	no	no	no	no
LAG3	negative	no	no	no	no	no
LGALS3BP	negative	no	yes	no	no	no
LIN9	negative	no	yes	no	no	no
METTL18	negative	no	no	no	no	no
MTR	negative	no	no	no	no	no
NDUFS2	negative	no	no	yes	no	no
NES	negative	no	no	no	no	no
NOL11	negative	no	no	no	no	no
NUP133	negative	no	no	no	no	yes
NUP205	negative	yes	no	no	no	yes
PARP1	negative	no	no	no	no	yes
PDIA6	negative	no	no	no	no	no
PPM1D	negative	yes	no	no	no	no
PRKAR1A	negative	yes	no	no	no	no
PSMD12	negative	no	no	no	no	no
RGS4	negative	no	no	no	no	no
RGS5	negative	no	no	no	no	no
RPN2	negative	no	no	no	no	no
RRM2	negative	no	no	no	no	yes
SLC26A11	negative	no	no	no	no	no
SMC6	negative	no	no	no	no	no
SMG8	negative	no	yes	no	no	no
SND1	negative	no	no	no	no	no
SRP68	negative	no	no	no	no	no
TOB1	negative	yes	no	no	no	no
TPX2	negative	yes	no	no	no	yes
TRIM24	negative	no	no	no	no	no
TRIM4	negative	no	no	no	no	no
TRPC4AP	negative	no	no	no	no	no
TXNIP	negative	no	no	no	no	yes
ZNF281	negative	no	no	no	no	no
ZNF282	negative	no	no	no	no	no
BAI2	positive	no	no	no	no	no
C14orf2	positive	no	no	no	no	no
CAMK2N1	positive	no	no	no	no	no
CDKN2A	positive	yes	no	no	no	no
CRIP1	positive	no	no	no	no	no
DNALI1	positive	no	no	no	no	no
HIVEP3	positive	no	no	no	yes	no
IFI6	positive	no	no	no	no	no
ISG15	positive	no	no	no	no	no
MAGOH	positive	no	no	no	no	yes
MINOS1	positive	no	no	no	no	no
MXRA8	positive	yes	no	no	no	no
NBL1	positive	no	no	no	no	no
OTUD3	positive	no	no	no	no	no
POLR2L	positive	no	no	no	no	yes
RIMS3	positive	no	yes	no	no	no
SIGIRR	positive	no	no	no	no	no
ST3GAL3	positive	no	no	no	no	no
TSHZ1	positive	no	no	no	no	no
TSSC4	positive	no	no	no	no	no
WASF2	positive	no	no	no	no	no
ZCCHC17	positive	no	no	no	no	no
ZNF593	positive	no	no	no	no	yes

## Sheet: S4
Gene	RESTORE type	Worse prognosis when expression is	p-value	Bonferroni p-value
ACLY	negative	higher	0.06	1
APPBP2	negative	lower	0.0006	0.044
ARHGEF2	negative	higher	1.3e-08	9.7e-07
ASPM	negative	higher	3.9e-05	0.0028
ATP1A4	negative	higher	0.036	1
BTG2	negative	higher	0.0026	0.191
CCDC47	negative	higher	4.8e-05	0.0035
CD46	negative	lower	0.0097	0.707
CD9	negative	lower	8e-10	5.8e-08
CDK5RAP1	negative	higher	0.008	0.585
CDK5RAP3	negative	higher	0.0007	0.051
CENPF	negative	higher	8.2e-08	6e-06
CHD4	negative	higher	9.2e-07	6.7e-05
CIT	negative	higher	0.024	1
CLK2	negative	higher	2.2e-11	1.6e-09
CLTC	negative	higher	0.029	1
COL9A3	negative	higher	0.19	1
COPA	negative	higher	0.0013	0.095
CPSF3	negative	higher	7e-14	5.1e-12
CTNNBL1	negative	higher	0.0083	0.608
DDX5	negative	higher	0.201	1
DEGS1	negative	higher	8.3e-06	0.0006
EDARADD	negative	higher	0.112	1
EMILIN1	negative	higher	7.3e-07	5.3e-05
EPRS	negative	higher	5.8e-06	0.00043
EXOC4	negative	lower	2.7e-05	0.0019
EXOC8	negative	lower	0.175	1
FH	negative	higher	0.023	1
GAA	negative	higher	0.00041	0.03
GCN1L1	negative	higher	1.7e-11	1.2e-09
GNB3	negative	lower	0.0022	0.158
HADHA	negative	higher	0.0059	0.431
IER5	negative	higher	5.3e-06	0.00038
IFT172	negative	lower	0.114	1
JUP	negative	lower	0.181	1
KIFAP3	negative	lower	4.8e-10	3.5e-08
KPNA2	negative	higher	3.8e-07	2.8e-05
LAG3	negative	higher	0.0026	0.19
LGALS3BP	negative	higher	0.032	1
LIN9	negative	higher	0.045	1
METTL18	negative	higher	0.0014	0.101
MTR	negative	higher	5.3e-07	3.8e-05
NDUFS2	negative	higher	1.2e-06	9.1e-05
NES	negative	lower	0.025	1
NOL11	negative	higher	0.018	1
NUP133	negative	higher	2.1e-05	0.0015
NUP205	negative	higher	6.5e-09	4.7e-07
PARP1	negative	higher	4.4e-05	0.0032
PDIA6	negative	higher	2.2e-10	1.6e-08
PPM1D	negative	higher	0.005	0.364
PRKAR1A	negative	lower	0.0054	0.394
PSMD12	negative	lower	0.013	0.933
RGS4	negative	lower	7.5e-06	0.00055
RGS5	negative	lower	2.8e-06	0.0002
RPN2	negative	higher	2e-08	1.5e-06
RRM2	negative	higher	8.6e-07	6.3e-05
SLC26A11	negative	lower	6.9e-07	5.1e-05
SMC6	negative	higher	0.003	0.221
SMG8	negative	higher	0.00024	0.018
SND1	negative	higher	0.0069	0.504
SRP68	negative	higher	1.2e-05	0.0009
TOB1	negative	higher	0.045	1
TPX2	negative	higher	7.4e-08	5.4e-06
TRIM24	negative	higher	0.0012	0.091
TRIM4	negative	lower	0.298	1
TRPC4AP	negative	higher	0.0038	0.275
TXNIP	negative	lower	0.065	1
ZNF281	negative	higher	7.7e-05	0.0056
ZNF282	negative	higher	0.00031	0.023
BAI2	positive	lower	0.058	1
C14orf2	positive	higher	0.02	1
CAMK2N1	positive	lower	0.014	1
CDKN2A	positive	higher	0.0028	0.202
CRIP1	positive	lower	0.0048	0.349
DNALI1	positive	lower	0.0018	0.132
HIVEP3	positive	lower	0.00043	0.031
IFI6	positive	higher	0.017	1
ISG15	positive	higher	0.062	1
MAGOH	positive	higher	0.0042	0.304
MINOS1	positive	lower	0.00193	0.142
MXRA8	positive	higher	0.026	1
NBL1	positive	higher	0.0016	0.119
OTUD3	positive	lower	0.004	0.293
POLR2L	positive	higher	0.00019	0.014
RIMS3	positive	lower	4.9e-05	0.0036
SIGIRR	positive	lower	0.0011	0.083
ST3GAL3	positive	lower	0.0023	0.166
TSHZ1	positive	higher	0.0048	0.35
TSSC4	positive	higher	1.8e-08	1.3e-06
WASF2	positive	lower	0.067	1
ZCCHC17	positive	lower	1.3e-08	9.6e-07
ZNF593	positive	higher	0.158	1
